# Supplementary material for: Impaired Antibody Response Is Associated with Histone-Release, Organ Dysfunction and Mortality in Critically Ill COVID-19 Patients
Source: J Clin Med. 2022 Jun 14;11(12):3419. doi: 10.3390/jcm11123419 (PMC9225468; doi:10.3390/jcm11123419)
Supplement: Supplementary file 1 [file jcm-11-03419-s001.zip]

Archive with 1 entries (1 files):
- jcm-1693407-supplementary.pdf
